# Supplementary material for: Potyvirus HcPro Suppressor of RNA Silencing Induces PVY Superinfection Exclusion in a Strain-Specific Manner
Source: Int J Mol Sci. 2025 Dec 1;26(23):11644. doi: 10.3390/ijms262311644 (PMC12692455; doi:10.3390/ijms262311644)
Supplement: Supplementary file 1 [file ijms-26-11644-s001.zip]

Archive with 6 entries (6 files):
- Figure S1.tiff
- Table S1-Supplement to Figure 2.xlsx
- Table S2-Supplement to Figure 3A.xlsx
- Table S3-Supplement to Figure 3B.xlsx
- Table S4-Supplement to Figure 4A.xlsx
- Table S5-Supplement to Figure 4B.xlsx
