# Supplementary material for: Potyvirus HcPro Suppressor of RNA Silencing Induces PVY Superinfection Exclusion in a Strain-Specific Manner
Source: Int J Mol Sci. 2025 Dec 1;26(23):11644. doi: 10.3390/ijms262311644 (PMC12692455; doi:10.3390/ijms262311644)
Supplement: Supplementary file 1 [file ijms-26-11644-s001.zip › Table S1-Supplement to Figure 2.xlsx]

## Sheet: Sheet1
O	rep1	rep2	rep3	average	SD	SE
HcProO control	40.1054	30.0236	35.5843	35.2377	4.12316	2.91552
HcProO	10.5691	12.8176	23.934	15.7736	5.84286	4.13153
HcProNTN control	40.1054	30.0236	35.5843	35.2377	4.12316	2.91552
HcProNTN	58.3288	69.9024	43.595	57.2754	10.7657	7.61253
NTN
HcProO control	7.31194e+06	9.36132e+06	9.96812e+06	8.88046e+06	1.13644e+06	803584
HcProO	1.35595e+07	1.75867e+07	1.16714e+07	1.42725e+07	2.46699e+06	1.74442e+06
HcProNTN control	7.31194e+06	9.36132e+06	9.96812e+06	8.88046e+06	1.13644e+06	803584
HcProNTN	3.1164e+06	5.32482e+06	7.77542e+06	5.40555e+06	1.9029e+06	1.34555e+06
N:O
HcProO control	2.99014e+06	3.12536e+06	2.35383e+06	2.82311e+06	336392	237865
HcProO	1.59591e+06	1.50567e+06	2.43983e+06	1.84713e+06	420715	297490
HcProNTN control	2.99014e+06	3.12536e+06	2.35383e+06	2.82311e+06	336392	237865
HcProNTN	1.72971e+06	2.10661e+06	2.39503e+06	2.07712e+06	272416	192627
N-Wi
HcProO control	373167	130329	395554	299683	120100	84923.4
HcProO	528634	698077	541630	589447	76995.9	54444.3
HcProNTN control	8.69895e+06	6.52988e+06	8.65973e+06	7.96285e+06	1.01339e+06	716575
HcProNTN	2.33427e+06	4.1504e+06	2.41948e+06	2.96805e+06	836774	591689
