# Supplementary material for: Potyvirus HcPro Suppressor of RNA Silencing Induces PVY Superinfection Exclusion in a Strain-Specific Manner
Source: Int J Mol Sci. 2025 Dec 1;26(23):11644. doi: 10.3390/ijms262311644 (PMC12692455; doi:10.3390/ijms262311644)
Supplement: Supplementary file 1 [file ijms-26-11644-s001.zip › Table S2-Supplement to Figure 3A.xlsx]

## Sheet: Sheet1
	rep1	rep2	rep3	average	SD	SE
HcProO control	8102.29	7799.22	4079.32	6660.27	1829.2	1293.44
HcProO	2053.85	2934.94	1956.57	2315.12	440.072	311.178
HcProNTN control	218.898	421.42	101.414	247.244	132.17	93.4586
HcProNTN	2294.74	6119.14	2747.9	3720.59	1706.09	1206.39
HcProO(GVMD) control	226.617	250.578	153.715	210.303	41.1922	29.1273
HcProO(GVMD)	3113.05	1733.07	1838.25	2228.12	627.211	443.505
HcProNTN(RVLN) control	985.091	1617.01	6626.88	3076.33	2523.84	1784.62
HcProNTN(RVLN)	5931.22	2776.62	2864.59	3857.48	1466.8	1037.18
HcProNTN(RVLN/IRK) control	5849.56	5789.06	4589.48	5409.37	580.277	410.318
HcProNTN(RVLN/IRK)	2459.44	2467.98	5572.52	3499.98	1465.51	1036.27
HcProNTN(IRK) control	726.145	638.753	3134.7	1499.87	1156.55	817.808
HcProNTN(IRK)	1611.42	968.168	260.315	946.633	551.795	390.178
HcProO(D419E) control	184.07	164.178	419.962	256.07	116.173	82.1468
HcProO(D419E)	191.887	89.8293	182.799	154.838	46.1179	32.6103
HcProNTN(E419D) control	4311.92	3954.04	3526.73	3930.9	320.971	226.96
HcProNTN(E419D)	3600.83	3819.36	12981	6800.39	4371.26	3090.94
