# Supplementary material for: Potyvirus HcPro Suppressor of RNA Silencing Induces PVY Superinfection Exclusion in a Strain-Specific Manner
Source: Int J Mol Sci. 2025 Dec 1;26(23):11644. doi: 10.3390/ijms262311644 (PMC12692455; doi:10.3390/ijms262311644)
Supplement: Supplementary file 1 [file ijms-26-11644-s001.zip › Table S3-Supplement to Figure 3B.xlsx]

## Sheet: Sheet1
	rep1	rep2	rep3	average	SD	SE
HcProO control	20.5222	7.61642	10.734	12.9575	5.49836	3.88793
HcProO	21.6923	7.6694	4.63996	11.3339	7.4282	5.25253
HcProNTN control	270.43	361.816	299.023	310.423	38.1691	26.9896
HcProNTN	342.299	63.0801	184.07	196.483	114.328	80.8422
HcProO(GVMD) control	39762.3	5217.39	7880.73	17620.1	15694.6	11097.7
HcProO(GVMD)	4297	743.977	25252.1	10097.7	10813.5	7646.29
HcProNTN(RVLN) control	2874.54	3123.86	1916.31	2638.23	520.528	368.069
HcProNTN(RVLN)	14553.9	2537.36	2986.24	6692.48	5561.85	3932.82
HcProNTN(RVLN/IRK) control	1819.23	6603.95	1645.28	3356.15	2297.64	1624.68
HcProNTN(RVLN/IRK)	3766.77	2757.44	614.86	2379.69	1314.19	929.276
HcProNTN(IRK) control	802.921	831.235	2511.12	1381.76	798.661	564.739
HcProNTN(IRK)	723.633	995.387	746.559	821.86	123.059	87.0157
HcProO(D419E) control	5.81232	8.68854	20.5934	11.6981	6.39862	4.52451
HcProO(D419E)	15.1276	59.2652	20.0303	31.4744	19.7527	13.9673
HcProNTN(E419D) control	552.225	2934.94	614.86	1367.34	1108.75	784.006
HcProNTN(E419D)	583.712	786.397	269.495	546.535	212.655	150.37
NRL	1119.87	754.362	535.266	803.166	241.145	170.515
NRL	2367.44	454.808	453.234	1091.83	901.996	637.807
