# Supplementary material for: Potyvirus HcPro Suppressor of RNA Silencing Induces PVY Superinfection Exclusion in a Strain-Specific Manner
Source: Int J Mol Sci. 2025 Dec 1;26(23):11644. doi: 10.3390/ijms262311644 (PMC12692455; doi:10.3390/ijms262311644)
Supplement: Supplementary file 1 [file ijms-26-11644-s001.zip › Table S4-Supplement to Figure 4A.xlsx]

## Sheet: Sheet1
NTN	Rep 1	Rep 2	Rep 3	Rep 4	Rep 5	Average	SD	SE
HcProO control	37.9687	113121	38425.2	4425.37	33675.8	37937	45360.6	20285.9
HcProO	11.6508	116192	36620.2	2503.05	5871.67	32239.8	49207.2	22006.1
HcProNTN control	75.429	174708	287308	420.857	8409.98	94184.5	131135	58645.6
HcProNTN	87.25	197733	76795.9	1381.41	9031.66	57005.7	84898.4	37967.7
HcProO(GVMD) control	220.898	543349	59.193	844.37	2288.33	109352	242613	108500
HcProO(GVMD)	71.6182	501442	60.4134	3792.35	574.445	101188	223754	100066
HcProNTN(RVLN) control	94.8633	16366.1	11663	10672.7	774.643	7914.24	7162.61	3203.22
HcProNTN(RVLN)	127.517	12732.9	37334.3	1666.8	13089.5	12990.2	14886	6657.24
HcProNTN(RVLN/IRK) control	76.2028	440350	9240.03	2848.59		113129	218181	109091
HcProNTN(RVLN/IRK)	107.429	131528	5433.42	3544.18		35153.2	64287.5	32143.8
HcProNTN(IRK) control	369.953	1.17332e+06	32.8102	6433.96		295040	585529	292764
HcProNTN(IRK)	47.9345	143291	12.0839	3908.44		36814.8	71007.6	35503.8
HcProO(D419E) control	44425.9	15067.1	13864.6			24452.5	17307.9	9992.72
HcProO(D419E)	44.083	68678.2	38461.1			35727.8	34398.6	19860
HcProNTN(E419D) control	24.8651	125817	61819.1			62553.8	62899.5	36315
HcProNTN(E419D)	357.673	106897	52625.1			53293.2	53272.7	30757
