# Supplementary material for: Potyvirus HcPro Suppressor of RNA Silencing Induces PVY Superinfection Exclusion in a Strain-Specific Manner
Source: Int J Mol Sci. 2025 Dec 1;26(23):11644. doi: 10.3390/ijms262311644 (PMC12692455; doi:10.3390/ijms262311644)
Supplement: Supplementary file 1 [file ijms-26-11644-s001.zip › Table S5-Supplement to Figure 4B.xlsx]

## Sheet: Sheet1
NTN
	rep1	rep2	rep3	average	SD	SE
HcProO control	4987.54	10617.2	16660.1	10755	4766.32	3370.29
HcProO	32634.6	15981.5	14706	21107.3	8167.6	5775.37
HcProNTN control	1787.98	394.563	1825.55	1336.03	665.894	470.858
HcProNTN	2053.85	4282.13	3753.74	3363.24	950.677	672.23
HcProO(GVMD) control	3178.46	794.616	2459.44	2144.17	998.408	705.981
HcProO(GVMD)	3313.44	1622.62	1943.06	2293.04	733.293	518.517
HcProNTN(RVLN) control	41022.1	19539.6	36971.2	32511	9320.03	6590.26
HcProNTN(RVLN)	37228.3	70930.3	69470.5	59209.7	15554.6	10998.8
HcProNTN(RVLN/IRK) control	14604.4	9437.01	30660.9	18234.1	9036.77	6389.96
HcProNTN(RVLN/IRK)	41884.1	50855.4	30660.9	41133.5	8261.43	5841.71
HcProNTN(IRK) control	7826.29	8805.04	15981.5	10870.9	3635.72	2570.84
HcProNTN(IRK)	28806.6	26691.9	29616.5	28371.7	1232.95	871.825
HcProO(D419E) control	16660.1	22980.4	30660.9	23433.8	5724.78	4048.03
HcProO(D419E)	14009.5	12538.8	3779.85	10109.4	4515.74	3193.11
HcProNTN(E419D) control	863.537	698.616	581.693	714.615	115.617	81.7536
HcProNTN(E419D)	627.779	783.676	711.896	707.784	63.711	45.0505
